# Supplementary material for: An auditory perspective on phonological development in infancy
Source: Front Psychol. 2024 Jan 24;14:1321311. doi: 10.3389/fpsyg.2023.1321311 (PMC10848800; doi:10.3389/fpsyg.2023.1321311)
Supplement: Supplementary file 1 [file Data_Sheet_1.zip]

Archive with 164 entries (163 files):
- Supplementary Fast/
- __MACOSX/._Supplementary Fast
- Supplementary Fast/peu4_L2-2_Fast.wav
- __MACOSX/Supplementary Fast/._peu4_L2-2_Fast.wav
- Supplementary Fast/taux5_L1-1_Fast.wav
- __MACOSX/Supplementary Fast/._taux5_L1-1_Fast.wav
- Supplementary Fast/bout4_L1-1_Fast.wav
- __MACOSX/Supplementary Fast/._bout4_L1-1_Fast.wav
- Supplementary Fast/toux3_L1-2_Fast.wav
- __MACOSX/Supplementary Fast/._toux3_L1-2_Fast.wav
- Supplementary Fast/te5_L2-2_Fast.wav
- __MACOSX/Supplementary Fast/._te5_L2-2_Fast.wav
- Supplementary Fast/peau5_L1-1_Fast.wav
- __MACOSX/Supplementary Fast/._peau5_L1-1_Fast.wav
- Supplementary Fast/poux5_L2-2_Fast.wav
- __MACOSX/Supplementary Fast/._poux5_L2-2_Fast.wav
- Supplementary Fast/poux4_L1-2_Fast.wav
- __MACOSX/Supplementary Fast/._poux4_L1-2_Fast.wav
- Supplementary Fast/tu5_L2-1_Fast.wav
- __MACOSX/Supplementary Fast/._tu5_L2-1_Fast.wav
- Supplementary Fast/dos3_L1-2_Fast.wav
- __MACOSX/Supplementary Fast/._dos3_L1-2_Fast.wav
- Supplementary Fast/tu4_L1-1_Fast.wav
- __MACOSX/Supplementary Fast/._tu4_L1-1_Fast.wav
- Supplementary Fast/doux6_L3_Fast.wav
- __MACOSX/Supplementary Fast/._doux6_L3_Fast.wav
- Supplementary Fast/bu6_L3_Fast.wav
- __MACOSX/Supplementary Fast/._bu6_L3_Fast.wav
- Supplementary Fast/doux3_L1-1_Fast.wav
- __MACOSX/Supplementary Fast/._doux3_L1-1_Fast.wav
- Supplementary Fast/doux3_L3_Fast.wav
- __MACOSX/Supplementary Fast/._doux3_L3_Fast.wav
- Supplementary Fast/deux5_L1-2_Fast.wav
- __MACOSX/Supplementary Fast/._deux5_L1-2_Fast.wav
- Supplementary Fast/poux9_L3_Fast.wav
- __MACOSX/Supplementary Fast/._poux9_L3_Fast.wav
- Supplementary Fast/.DS_Store
- __MACOSX/Supplementary Fast/._.DS_Store
- Supplementary Fast/dos4_L1-2_Fast.wav
- __MACOSX/Supplementary Fast/._dos4_L1-2_Fast.wav
- Supplementary Fast/tout2_L3_Fast.wav
- __MACOSX/Supplementary Fast/._tout2_L3_Fast.wav
- Supplementary Fast/peau3_L2-1_Fast.wav
- __MACOSX/Supplementary Fast/._peau3_L2-1_Fast.wav
- Supplementary Fast/te2_L3_Fast.wav
- __MACOSX/Supplementary Fast/._te2_L3_Fast.wav
- Supplementary Fast/pu5_L2-2_Fast.wav
- __MACOSX/Supplementary Fast/._pu5_L2-2_Fast.wav
- Supplementary Fast/poux3_L1-2_Fast.wav
- __MACOSX/Supplementary Fast/._poux3_L1-2_Fast.wav
- Supplementary Fast/pu6_L3_Fast.wav
- __MACOSX/Supplementary Fast/._pu6_L3_Fast.wav
- Supplementary Fast/tu5_L1-2_Fast.wav
- __MACOSX/Supplementary Fast/._tu5_L1-2_Fast.wav
- Supplementary Fast/deux7_L1-1_Fast.wav
- __MACOSX/Supplementary Fast/._deux7_L1-1_Fast.wav
- Supplementary Fast/beau4_L2-2_Fast.wav
- __MACOSX/Supplementary Fast/._beau4_L2-2_Fast.wav
- Supplementary Fast/te4_L2-1_Fast.wav
- __MACOSX/Supplementary Fast/._te4_L2-1_Fast.wav
- Supplementary Fast/du1_L2-2_Fast.wav
- __MACOSX/Supplementary Fast/._du1_L2-2_Fast.wav
- Supplementary Fast/bout4_L2-2_Fast.wav
- __MACOSX/Supplementary Fast/._bout4_L2-2_Fast.wav
- Supplementary Fast/bu5_L1-1_Fast.wav
- __MACOSX/Supplementary Fast/._bu5_L1-1_Fast.wav
- Supplementary Fast/beau1_L1-2_Fast.wav
- __MACOSX/Supplementary Fast/._beau1_L1-2_Fast.wav
- Supplementary Fast/taux5_L2-2_Fast.wav
- __MACOSX/Supplementary Fast/._taux5_L2-2_Fast.wav
- Supplementary Fast/toux4_L2-1_Fast.wav
- __MACOSX/Supplementary Fast/._toux4_L2-1_Fast.wav
- Supplementary Fast/bout3_L2-2_Fast.wav
- __MACOSX/Supplementary Fast/._bout3_L2-2_Fast.wav
- Supplementary Fast/doux9_L1-1_Fast.wav
- __MACOSX/Supplementary Fast/._doux9_L1-1_Fast.wav
- Supplementary Fast/peu3_L1-1_Fast.wav
- __MACOSX/Supplementary Fast/._peu3_L1-1_Fast.wav
- Supplementary Fast/du2_L2-2_Fast.wav
- __MACOSX/Supplementary Fast/._du2_L2-2_Fast.wav
- Supplementary Fast/taux6_L2-2_Fast.wav
- __MACOSX/Supplementary Fast/._taux6_L2-2_Fast.wav
- Supplementary Fast/boeufs1_L2-2_Fast.wav
- __MACOSX/Supplementary Fast/._boeufs1_L2-2_Fast.wav
- Supplementary Fast/peu6_L1-1_Fast.wav
- __MACOSX/Supplementary Fast/._peu6_L1-1_Fast.wav
- Supplementary Fast/taux7_L2-2_Fast.wav
- __MACOSX/Supplementary Fast/._taux7_L2-2_Fast.wav
- Supplementary Fast/pu4_L1-1_Fast.wav
- __MACOSX/Supplementary Fast/._pu4_L1-1_Fast.wav
- Supplementary Fast/boeufs1_L3_Fast.wav
- __MACOSX/Supplementary Fast/._boeufs1_L3_Fast.wav
- Supplementary Fast/tout3_L3_Fast.wav
- __MACOSX/Supplementary Fast/._tout3_L3_Fast.wav
- Supplementary Fast/te3_L3_Fast.wav
- __MACOSX/Supplementary Fast/._te3_L3_Fast.wav
- Supplementary Fast/boeufs4_L2-2_Fast.wav
- __MACOSX/Supplementary Fast/._boeufs4_L2-2_Fast.wav
- Supplementary Fast/deux4_L2-1_Fast.wav
- __MACOSX/Supplementary Fast/._deux4_L2-1_Fast.wav
- Supplementary Fast/boeufs8_L3_Fast.wav
- __MACOSX/Supplementary Fast/._boeufs8_L3_Fast.wav
- Supplementary Fast/dos1_L2-1_Fast.wav
- __MACOSX/Supplementary Fast/._dos1_L2-1_Fast.wav
- Supplementary Fast/bu2_L3_Fast.wav
- __MACOSX/Supplementary Fast/._bu2_L3_Fast.wav
- Supplementary Fast/deux1_L3_Fast.wav
- __MACOSX/Supplementary Fast/._deux1_L3_Fast.wav
- Supplementary Fast/deux6_L1-1_Fast.wav
- __MACOSX/Supplementary Fast/._deux6_L1-1_Fast.wav
- Supplementary Fast/bu7_L3_Fast.wav
- __MACOSX/Supplementary Fast/._bu7_L3_Fast.wav
- Supplementary Fast/dos2_L2-1_Fast.wav
- __MACOSX/Supplementary Fast/._dos2_L2-1_Fast.wav
- Supplementary Fast/peu4_L2-1_Fast.wav
- __MACOSX/Supplementary Fast/._peu4_L2-1_Fast.wav
- Supplementary Fast/du4_L2-2_Fast.wav
- __MACOSX/Supplementary Fast/._du4_L2-2_Fast.wav
- Supplementary Fast/toux3_L1-1_Fast.wav
- __MACOSX/Supplementary Fast/._toux3_L1-1_Fast.wav
- Supplementary Fast/beau1_L2-2_Fast.wav
- __MACOSX/Supplementary Fast/._beau1_L2-2_Fast.wav
- Supplementary Fast/pu2_L3_Fast.wav
- __MACOSX/Supplementary Fast/._pu2_L3_Fast.wav
- Supplementary Fast/bout5_L2-2_Fast.wav
- __MACOSX/Supplementary Fast/._bout5_L2-2_Fast.wav
- Supplementary Fast/te6_L3_Fast.wav
- __MACOSX/Supplementary Fast/._te6_L3_Fast.wav
- Supplementary Fast/beau5_L2-2_Fast.wav
- __MACOSX/Supplementary Fast/._beau5_L2-2_Fast.wav
- Supplementary Fast/beau4_L1-2_Fast.wav
- __MACOSX/Supplementary Fast/._beau4_L1-2_Fast.wav
- Supplementary Fast/tu3_L2-1_Fast.wav
- __MACOSX/Supplementary Fast/._tu3_L2-1_Fast.wav
- Supplementary Fast/du2_L2-1_Fast.wav
- __MACOSX/Supplementary Fast/._du2_L2-1_Fast.wav
- Supplementary Fast/pu4_L2-2_Fast.wav
- __MACOSX/Supplementary Fast/._pu4_L2-2_Fast.wav
- Supplementary Fast/poux3_L2-2_Fast.wav
- __MACOSX/Supplementary Fast/._poux3_L2-2_Fast.wav
- Supplementary Fast/bu4_L3_Fast.wav
- __MACOSX/Supplementary Fast/._bu4_L3_Fast.wav
- Supplementary Fast/peau3_L1-1_Fast.wav
- __MACOSX/Supplementary Fast/._peau3_L1-1_Fast.wav
- Supplementary Fast/du1_L2-1_Fast.wav
- __MACOSX/Supplementary Fast/._du1_L2-1_Fast.wav
- Supplementary Fast/peau5_L2-1_Fast.wav
- __MACOSX/Supplementary Fast/._peau5_L2-1_Fast.wav
- Supplementary Fast/bout5_L1-1_Fast.wav
- __MACOSX/Supplementary Fast/._bout5_L1-1_Fast.wav
- Supplementary Fast/taux4_L1-1_Fast.wav
- __MACOSX/Supplementary Fast/._taux4_L1-1_Fast.wav
- Supplementary Fast/peu5_L2-2_Fast.wav
- __MACOSX/Supplementary Fast/._peu5_L2-2_Fast.wav
- Supplementary Fast/doux2_L1-1_Fast.wav
- __MACOSX/Supplementary Fast/._doux2_L1-1_Fast.wav
- Supplementary Fast/peau5_L3_Fast.wav
- __MACOSX/Supplementary Fast/._peau5_L3_Fast.wav
- Supplementary Fast/boeufs2_L3_Fast.wav
- __MACOSX/Supplementary Fast/._boeufs2_L3_Fast.wav
- Supplementary Fast/tu4_L2-1_Fast.wav
- __MACOSX/Supplementary Fast/._tu4_L2-1_Fast.wav
- Supplementary Fast/dos2_L1-2_Fast.wav
- __MACOSX/Supplementary Fast/._dos2_L1-2_Fast.wav
