# Supplementary material for: An auditory perspective on phonological development in infancy
Source: Front Psychol. 2024 Jan 24;14:1321311. doi: 10.3389/fpsyg.2023.1321311 (PMC10848800; doi:10.3389/fpsyg.2023.1321311)
Supplement: Supplementary file 2 [file Data_Sheet_2.zip]

Archive with 164 entries (163 files):
- Supplementary Slow/
- __MACOSX/._Supplementary Slow
- Supplementary Slow/bu2_L3_Slow.wav
- __MACOSX/Supplementary Slow/._bu2_L3_Slow.wav
- Supplementary Slow/dos1_L2-1_Slow.wav
- __MACOSX/Supplementary Slow/._dos1_L2-1_Slow.wav
- Supplementary Slow/boeufs8_L3_Slow.wav
- __MACOSX/Supplementary Slow/._boeufs8_L3_Slow.wav
- Supplementary Slow/deux4_L2-1_Slow.wav
- __MACOSX/Supplementary Slow/._deux4_L2-1_Slow.wav
- Supplementary Slow/boeufs4_L2-2_Slow.wav
- __MACOSX/Supplementary Slow/._boeufs4_L2-2_Slow.wav
- Supplementary Slow/deux1_L3_Slow.wav
- __MACOSX/Supplementary Slow/._deux1_L3_Slow.wav
- Supplementary Slow/boeufs1_L3_Slow.wav
- __MACOSX/Supplementary Slow/._boeufs1_L3_Slow.wav
- Supplementary Slow/pu4_L1-1_Slow.wav
- __MACOSX/Supplementary Slow/._pu4_L1-1_Slow.wav
- Supplementary Slow/taux7_L2-2_Slow.wav
- __MACOSX/Supplementary Slow/._taux7_L2-2_Slow.wav
- Supplementary Slow/peu6_L1-1_Slow.wav
- __MACOSX/Supplementary Slow/._peu6_L1-1_Slow.wav
- Supplementary Slow/te3_L3_Slow.wav
- __MACOSX/Supplementary Slow/._te3_L3_Slow.wav
- Supplementary Slow/tout3_L3_Slow.wav
- __MACOSX/Supplementary Slow/._tout3_L3_Slow.wav
- Supplementary Slow/bout5_L2-2_Slow.wav
- __MACOSX/Supplementary Slow/._bout5_L2-2_Slow.wav
- Supplementary Slow/pu2_L3_Slow.wav
- __MACOSX/Supplementary Slow/._pu2_L3_Slow.wav
- Supplementary Slow/beau1_L2-2_Slow.wav
- __MACOSX/Supplementary Slow/._beau1_L2-2_Slow.wav
- Supplementary Slow/toux3_L1-1_Slow.wav
- __MACOSX/Supplementary Slow/._toux3_L1-1_Slow.wav
- Supplementary Slow/du4_L2-2_Slow.wav
- __MACOSX/Supplementary Slow/._du4_L2-2_Slow.wav
- Supplementary Slow/.DS_Store
- __MACOSX/Supplementary Slow/._.DS_Store
- Supplementary Slow/peu4_L2-1_Slow.wav
- __MACOSX/Supplementary Slow/._peu4_L2-1_Slow.wav
- Supplementary Slow/beau4_L1-2_Slow.wav
- __MACOSX/Supplementary Slow/._beau4_L1-2_Slow.wav
- Supplementary Slow/beau5_L2-2_Slow.wav
- __MACOSX/Supplementary Slow/._beau5_L2-2_Slow.wav
- Supplementary Slow/te6_L3_Slow.wav
- __MACOSX/Supplementary Slow/._te6_L3_Slow.wav
- Supplementary Slow/dos2_L2-1_Slow.wav
- __MACOSX/Supplementary Slow/._dos2_L2-1_Slow.wav
- Supplementary Slow/bu7_L3_Slow.wav
- __MACOSX/Supplementary Slow/._bu7_L3_Slow.wav
- Supplementary Slow/deux6_L1-1_Slow.wav
- __MACOSX/Supplementary Slow/._deux6_L1-1_Slow.wav
- Supplementary Slow/du2_L2-1_Slow.wav
- __MACOSX/Supplementary Slow/._du2_L2-1_Slow.wav
- Supplementary Slow/peau3_L1-1_Slow.wav
- __MACOSX/Supplementary Slow/._peau3_L1-1_Slow.wav
- Supplementary Slow/bu4_L3_Slow.wav
- __MACOSX/Supplementary Slow/._bu4_L3_Slow.wav
- Supplementary Slow/poux3_L2-2_Slow.wav
- __MACOSX/Supplementary Slow/._poux3_L2-2_Slow.wav
- Supplementary Slow/pu4_L2-2_Slow.wav
- __MACOSX/Supplementary Slow/._pu4_L2-2_Slow.wav
- Supplementary Slow/tu3_L2-1_Slow.wav
- __MACOSX/Supplementary Slow/._tu3_L2-1_Slow.wav
- Supplementary Slow/peau5_L3_Slow.wav
- __MACOSX/Supplementary Slow/._peau5_L3_Slow.wav
- Supplementary Slow/doux2_L1-1_Slow.wav
- __MACOSX/Supplementary Slow/._doux2_L1-1_Slow.wav
- Supplementary Slow/dos2_L1-2_Slow.wav
- __MACOSX/Supplementary Slow/._dos2_L1-2_Slow.wav
- Supplementary Slow/tu4_L2-1_Slow.wav
- __MACOSX/Supplementary Slow/._tu4_L2-1_Slow.wav
- Supplementary Slow/boeufs2_L3_Slow.wav
- __MACOSX/Supplementary Slow/._boeufs2_L3_Slow.wav
- Supplementary Slow/peau5_L2-1_Slow.wav
- __MACOSX/Supplementary Slow/._peau5_L2-1_Slow.wav
- Supplementary Slow/du1_L2-1_Slow.wav
- __MACOSX/Supplementary Slow/._du1_L2-1_Slow.wav
- Supplementary Slow/peu5_L2-2_Slow.wav
- __MACOSX/Supplementary Slow/._peu5_L2-2_Slow.wav
- Supplementary Slow/taux4_L1-1_Slow.wav
- __MACOSX/Supplementary Slow/._taux4_L1-1_Slow.wav
- Supplementary Slow/bout5_L1-1_Slow.wav
- __MACOSX/Supplementary Slow/._bout5_L1-1_Slow.wav
- Supplementary Slow/doux6_L3_Slow.wav
- __MACOSX/Supplementary Slow/._doux6_L3_Slow.wav
- Supplementary Slow/tu4_L1-1_Slow.wav
- __MACOSX/Supplementary Slow/._tu4_L1-1_Slow.wav
- Supplementary Slow/dos3_L1-2_Slow.wav
- __MACOSX/Supplementary Slow/._dos3_L1-2_Slow.wav
- Supplementary Slow/tu5_L2-1_Slow.wav
- __MACOSX/Supplementary Slow/._tu5_L2-1_Slow.wav
- Supplementary Slow/doux3_L1-1_Slow.wav
- __MACOSX/Supplementary Slow/._doux3_L1-1_Slow.wav
- Supplementary Slow/bu6_L3_Slow.wav
- __MACOSX/Supplementary Slow/._bu6_L3_Slow.wav
- Supplementary Slow/toux3_L1-2_Slow.wav
- __MACOSX/Supplementary Slow/._toux3_L1-2_Slow.wav
- Supplementary Slow/bout4_L1-1_Slow.wav
- __MACOSX/Supplementary Slow/._bout4_L1-1_Slow.wav
- Supplementary Slow/taux5_L1-1_Slow.wav
- __MACOSX/Supplementary Slow/._taux5_L1-1_Slow.wav
- Supplementary Slow/peu4_L2-2_Slow.wav
- __MACOSX/Supplementary Slow/._peu4_L2-2_Slow.wav
- Supplementary Slow/poux4_L1-2_Slow.wav
- __MACOSX/Supplementary Slow/._poux4_L1-2_Slow.wav
- Supplementary Slow/poux5_L2-2_Slow.wav
- __MACOSX/Supplementary Slow/._poux5_L2-2_Slow.wav
- Supplementary Slow/peau5_L1-1_Slow.wav
- __MACOSX/Supplementary Slow/._peau5_L1-1_Slow.wav
- Supplementary Slow/te5_L2-2_Slow.wav
- __MACOSX/Supplementary Slow/._te5_L2-2_Slow.wav
- Supplementary Slow/poux3_L1-2_Slow.wav
- __MACOSX/Supplementary Slow/._poux3_L1-2_Slow.wav
- Supplementary Slow/pu5_L2-2_Slow.wav
- __MACOSX/Supplementary Slow/._pu5_L2-2_Slow.wav
- Supplementary Slow/te2_L3_Slow.wav
- __MACOSX/Supplementary Slow/._te2_L3_Slow.wav
- Supplementary Slow/peau3_L2-1_Slow.wav
- __MACOSX/Supplementary Slow/._peau3_L2-1_Slow.wav
- Supplementary Slow/tout2_L3_Slow.wav
- __MACOSX/Supplementary Slow/._tout2_L3_Slow.wav
- Supplementary Slow/pu6_L3_Slow.wav
- __MACOSX/Supplementary Slow/._pu6_L3_Slow.wav
- Supplementary Slow/poux9_L3_Slow.wav
- __MACOSX/Supplementary Slow/._poux9_L3_Slow.wav
- Supplementary Slow/deux5_L1-2_Slow.wav
- __MACOSX/Supplementary Slow/._deux5_L1-2_Slow.wav
- Supplementary Slow/doux3_L3_Slow.wav
- __MACOSX/Supplementary Slow/._doux3_L3_Slow.wav
- Supplementary Slow/dos4_L1-2_Slow.wav
- __MACOSX/Supplementary Slow/._dos4_L1-2_Slow.wav
- Supplementary Slow/du1_L2-2_Slow.wav
- __MACOSX/Supplementary Slow/._du1_L2-2_Slow.wav
- Supplementary Slow/te4_L2-1_Slow.wav
- __MACOSX/Supplementary Slow/._te4_L2-1_Slow.wav
- Supplementary Slow/beau4_L2-2_Slow.wav
- __MACOSX/Supplementary Slow/._beau4_L2-2_Slow.wav
- Supplementary Slow/taux5_L2-2_Slow.wav
- __MACOSX/Supplementary Slow/._taux5_L2-2_Slow.wav
- Supplementary Slow/beau1_L1-2_Slow.wav
- __MACOSX/Supplementary Slow/._beau1_L1-2_Slow.wav
- Supplementary Slow/bu5_L1-1_Slow.wav
- __MACOSX/Supplementary Slow/._bu5_L1-1_Slow.wav
- Supplementary Slow/bout4_L2-2_Slow.wav
- __MACOSX/Supplementary Slow/._bout4_L2-2_Slow.wav
- Supplementary Slow/deux7_L1-1_Slow.wav
- __MACOSX/Supplementary Slow/._deux7_L1-1_Slow.wav
- Supplementary Slow/tu5_L1-2_Slow.wav
- __MACOSX/Supplementary Slow/._tu5_L1-2_Slow.wav
- Supplementary Slow/boeufs1_L2-2_Slow.wav
- __MACOSX/Supplementary Slow/._boeufs1_L2-2_Slow.wav
- Supplementary Slow/du2_L2-2_Slow.wav
- __MACOSX/Supplementary Slow/._du2_L2-2_Slow.wav
- Supplementary Slow/peu3_L1-1_Slow.wav
- __MACOSX/Supplementary Slow/._peu3_L1-1_Slow.wav
- Supplementary Slow/doux9_L1-1_Slow.wav
- __MACOSX/Supplementary Slow/._doux9_L1-1_Slow.wav
- Supplementary Slow/bout3_L2-2_Slow.wav
- __MACOSX/Supplementary Slow/._bout3_L2-2_Slow.wav
- Supplementary Slow/toux4_L2-1_Slow.wav
- __MACOSX/Supplementary Slow/._toux4_L2-1_Slow.wav
- Supplementary Slow/taux6_L2-2_Slow.wav
- __MACOSX/Supplementary Slow/._taux6_L2-2_Slow.wav
